# Supplementary material for: The Effect of Antioxidant Polyphenol Supplementation on Cardiometabolic Risk Factors: A Systematic Review and Meta-Analysis
Source: Nutrients. 2024 Dec 5;16(23):4206. doi: 10.3390/nu16234206 (PMC11644654; doi:10.3390/nu16234206)
Supplement: Supplementary file 1 [file nutrients-16-04206-s001.zip]

Archive with 1 entries (1 files):
- nutrients-3353859-supplementary.pdf
